# Supplementary material for: The Tolerogenic Influence of Dexamethasone on Dendritic Cells Is Accompanied by the Induction of Efferocytosis, Promoted by MERTK
Source: Int J Mol Sci. 2023 Nov 2;24(21):15903. doi: 10.3390/ijms242115903 (PMC10650502; doi:10.3390/ijms242115903)
Supplement: Supplementary file 1 [file ijms-24-15903-s001.zip]

Archive with 1 entries (1 files):
- ijms-2662327-supplementary.pdf
